# Supplementary material for: Promotion of Anti-Tuberculosis Macrophage Activity by L-Arginine in the Absence of Nitric Oxide
Source: Front Immunol. 2021 May 14;12:653571. doi: 10.3389/fimmu.2021.653571 (PMC8160513; doi:10.3389/fimmu.2021.653571)
Supplement: Supplementary file 2 [file Table_1.xlsx]

## Sheet: Supplemental Table 1
Supplemental Table 1. Raw Mtb RLU and calculated % RLU values.
				raw RLUs										% RLUs
				(-)	L-ARG (μM)				L-CIT (μM)					(-)	L-ARG (μM)				L-CIT (μM)
Figure	Sample	Macrophage Type / Treatment	N	0	40	200	400	1000	40	200	400	1000		0	40	200	400	1000	40	200	400	1000
Figure 1A, 1C, S1A, S1C	1.1	Asl-/-	1	621	404	160	39	37	423	522	495	478		1.16876	0.760351	0.301129	0.0734003	0.0696361	0.79611	0.982434	0.931619	0.899624
			2	502	392	120	48	45	477	479	485	486		0.944793	0.737767	0.225847	0.0903388	0.0846926	0.897742	0.901506	0.912798	0.91468
			3	471	334	91	44	36	394	461	444	463		0.886449	0.628607	0.171267	0.0828105	0.0677541	0.741531	0.867629	0.835634	0.871393
	1.2	Ass1-/-	1	682	354	312	146	63	389	525	496	572		1.25599	0.651934	0.574586	0.268877	0.116022	0.71639	0.966851	0.913444	1.05341
			2	577	316	300	131	45	445	438	478	513		1.06262	0.581952	0.552486	0.241252	0.0828729	0.819521	0.80663	0.880295	0.944751
			3	370	302	224	118	52	384	443	344	477		0.6814	0.556169	0.412523	0.217311	0.0957643	0.707182	0.815838	0.633517	0.878453
	1.3	WT	1	436	315	160	69	39	297	308	195	102		0.968172	0.699482	0.355292	0.15322	0.0866025	0.659511	0.683938	0.433013	0.226499
			2	447	309	150	75	41	289	339	278	102		0.992598	0.686158	0.333087	0.166543	0.0910437	0.641747	0.752776	0.617321	0.226499
			3	468	329	132	75	47	318	304	227	119		1.03923	0.73057	0.293116	0.166543	0.104367	0.706144	0.675056	0.504071	0.264249
	1.4	WT	1	419	317	154	56	28	270	346	241	131		0.95881	0.7254	0.352403	0.128146	0.0640732	0.617849	0.791762	0.551487	0.299771
			2	459	242	117	64	47	256	280	189	134		1.05034	0.553776	0.267735	0.146453	0.107551	0.585812	0.640732	0.432494	0.306636
			3	433	293	102	73	32	265	262	249	127		0.990847	0.670481	0.23341	0.167048	0.0732265	0.606407	0.599542	0.569794	0.290618
	1.6	WT	1	477	294	39	35	30	334	158	66	40		1.10587	0.681607	0.0904173	0.0811437	0.0695518	0.774343	0.366306	0.153014	0.0927357
			2	422	240	40	31	22	240	160	72	52		0.978362	0.556414	0.0927357	0.0718702	0.0510046	0.556414	0.370943	0.166924	0.120556
			3	395	261	35	37	22	183	120	47	50		0.915765	0.6051	0.0811437	0.0857805	0.0510046	0.424266	0.278207	0.108964	0.11592
	1.7	Ass1-/-	1	426	270	195	74	52	366	394	372	368		1.13499	0.719361	0.519538	0.197158	0.138544	0.975133	1.04973	0.991119	0.980462
			2	397	214	156	122	52	311	373	388	387		1.05773	0.57016	0.415631	0.325044	0.138544	0.828597	0.993783	1.03375	1.03108
			3	303	264	187	67	56	298	345	366	337		0.807282	0.703375	0.498224	0.178508	0.149201	0.793961	0.919183	0.975133	0.897869
	1.8	WT	1	379	262	68	35	31	280	226	111	54		1.01791	0.703671	0.182632	0.0940018	0.0832587	0.752014	0.606983	0.29812	0.145031
			2	393	229	67	32	39	281	225	120	68		1.05551	0.61504	0.179946	0.0859445	0.104745	0.7547	0.604297	0.322292	0.182632
			3	345	225	83	42	31	214	204	122	46		0.926589	0.604297	0.222919	0.112802	0.0832587	0.574754	0.547896	0.327663	0.123545
	1.11	WT	1	333	222	57	24	24	170	164	83	36		1.2566	0.837736	0.215094	0.090566	0.090566	0.641509	0.618868	0.313208	0.135849
			2	222	194	41	34	26	180	138	99	35		0.837736	0.732075	0.154717	0.128302	0.0981132	0.679245	0.520755	0.373585	0.132075
			3	240	151	26	22	32	162	163	75	46		0.90566	0.569811	0.0981132	0.0830189	0.120755	0.611321	0.615094	0.283019	0.173585
	1.12	WT	1	245	195	53	17	44	217	177	80	36		0.955787	0.760728	0.206762	0.0663199	0.171651	0.846554	0.690507	0.312094	0.140442
			2	260	194	37	28	18	175	160	80	48		1.0143	0.756827	0.144343	0.109233	0.0702211	0.682705	0.624187	0.312094	0.187256
			3	264	149	30	24	22	178	172	83	52		1.02991	0.581274	0.117035	0.0936281	0.0858257	0.694408	0.671001	0.323797	0.202861
	1.13	Nos2-/-	1	235	257	261	217	210	270	220	237	225		0.861858	0.942543	0.957213	0.795844	0.770171	0.99022	0.806846	0.869193	0.825183
			2	314	228	184	197	215	271	224	210	226		1.15159	0.836186	0.674817	0.722494	0.788509	0.993888	0.821516	0.770171	0.828851
			3	269	202	188	198	181	215	181	191	200		0.986553	0.740831	0.689487	0.726161	0.663814	0.788509	0.663814	0.700489	0.733496
	2.2	WT	1	707	368	33	23	23	413	167	59	34		1.11514	0.580442	0.0520505	0.0362776	0.0362776	0.65142	0.263407	0.0930599	0.0536278
			2	561	340	31	23	19	390	151	42	42		0.884858	0.536278	0.0488959	0.0362776	0.0299685	0.615142	0.23817	0.0662461	0.0662461
	2.4	WT	1	402	224	102	48	25	192	169	171	82		1.15517	0.643678	0.293103	0.137931	0.0718391	0.551724	0.485632	0.491379	0.235632
			2	294	237	113	76	26	196	173	162	72		0.844828	0.681034	0.324713	0.218391	0.0747126	0.563218	0.497126	0.465517	0.206897
	2.7	Nos2-/-	1	764	332	208	306	278	261	264	280	428		1.15845	0.503412	0.31539	0.463988	0.421531	0.395754	0.400303	0.424564	0.648976
			2	555	281	282	260	302	377	274	268	330		0.841547	0.42608	0.427597	0.394238	0.457923	0.571645	0.415466	0.406368	0.500379
	2.8	Nos2-/-	1	579	278	233	245	217	225	220	276	301		1.20124	0.576763	0.483402	0.508299	0.450207	0.466805	0.456432	0.572614	0.624481
			2	385	193	200	171	205	230	167	236	319		0.798755	0.400415	0.414938	0.354772	0.425311	0.477178	0.346473	0.489627	0.661826
	2.9	Nos2-/-	1	523	314	249	253	303	250	250	295	307		1.06735	0.640816	0.508163	0.516327	0.618367	0.510204	0.510204	0.602041	0.626531
			2	457	270	239	281	300	274	233	348	344		0.932653	0.55102	0.487755	0.573469	0.612245	0.559184	0.47551	0.710204	0.702041
	3.1	Asl-/-	1	211	245	78	47	39	278	297	318	402		0.849664	0.986577	0.314094	0.189262	0.157047	1.11946	1.19597	1.28054	1.61879
			2	248	192	95	46	32	242	300	301	303		0.998658	0.773154	0.38255	0.185235	0.128859	0.974497	1.20805	1.21208	1.22013
			3	286	279	101	45	32	229	306	309	324		1.15168	1.12349	0.406711	0.181208	0.128859	0.922148	1.23221	1.2443	1.3047
	3.8	Ass1-/-	1	376	300	220	93	50	347	402	443	416		1.09408	0.872939	0.640155	0.270611	0.14549	1.0097	1.16974	1.28904	1.21048
			2	300	233	135	63	37	298	308	380	385		0.872939	0.677983	0.392823	0.183317	0.107662	0.867119	0.896217	1.10572	1.12027
			3	355	246	178	85	31	340	356	321	414		1.03298	0.71581	0.517944	0.247333	0.0902037	0.989331	1.03589	0.934045	1.20466
	4.5	Asl-/-	1	267	191	88	68	57	183	241	242	208		1.04706	0.74902	0.345098	0.266667	0.223529	0.717647	0.945098	0.94902	0.815686
			2	243	161	90	68	45	187	215	152	229		0.952941	0.631373	0.352941	0.266667	0.176471	0.733333	0.843137	0.596078	0.898039
			3	-	187	91	45	48	196	185	232	183		-	0.733333	0.356863	0.176471	0.188235	0.768627	0.72549	0.909804	0.717647
	4.6	Asl-/-	1	305	239	159	112	48	352	423	363	355		0.956113	0.749216	0.498433	0.351097	0.15047	1.10345	1.32602	1.13793	1.11285
			2	333	227	120	74	44	297	345	379	314		1.04389	0.711599	0.376176	0.231975	0.137931	0.931034	1.0815	1.18809	0.984326
			3	-	-	175	102	33	357	351	417	358		-	-	0.548589	0.319749	0.103448	1.11912	1.10031	1.30721	1.12226
				raw RLUs										% RLUs
				(-)	L-ARG (μM)				L-CIT (μM)					(-)	L-ARG (μM)				L-CIT (μM)
Figure	Sample	Macrophage Type / Treatment	N	0	40	200	400	1000	40	200	400	1000		0	40	200	400	1000	40	200	400	1000
Figure S1G, S1H	1.1	WT	1	156	164	130	91	26	177	183	87	52		0.983193	1.03361	0.819328	0.573529	0.163866	1.11555	1.15336	0.548319	0.327731
			2	118	93	98	76	19	160	106	140	74		0.743697	0.586134	0.617647	0.478992	0.119748	1.0084	0.668067	0.882353	0.466387
			3	202	96	127	76	33	129	128	101	53		1.27311	0.605042	0.80042	0.478992	0.207983	0.813025	0.806723	0.636555	0.334034
	1.2	Nos2-/-	1	173	140	156	62	76	146	137	100	73		0.812207	0.657277	0.732394	0.29108	0.356808	0.685446	0.643192	0.469484	0.342723
			2	-	117	108	63	68	161	133	89	55		-	0.549296	0.507042	0.295775	0.319249	0.755869	0.624413	0.41784	0.258216
			3	253	156	187	94	121	192	186	154	99		1.18779	0.732394	0.877934	0.441315	0.568075	0.901408	0.873239	0.723005	0.464789
	2.1	WT	1	57	83	42	20	20	37	56	59	25		0.830097	1.20874	0.61165	0.291262	0.291262	0.538835	0.815534	0.859223	0.364078
			2	56	57	54	37	17	77	56	37	19		0.815534	0.830097	0.786408	0.538835	0.247573	1.12136	0.815534	0.538835	0.276699
			3	93	63	34	36	19	72	52	91	29		1.35437	0.917476	0.495146	0.524272	0.276699	1.04854	0.757282	1.32524	0.42233
	2.2	Nos2-/-	1	52	59	32	28	33	72	43	25	40		0.993631	1.12739	0.611465	0.535032	0.630573	1.3758	0.821656	0.477707	0.764331
			2	52	56	34	22	36	56	55	56	28		0.993631	1.07006	0.649682	0.420382	0.687898	1.07006	1.05096	1.07006	0.535032
			3	53	69	35	40	45	66	39	41	33		1.01274	1.31847	0.66879	0.764331	0.859873	1.26115	0.745223	0.783439	0.630573
				raw RLUs										% RLUs
				(-)	L-ARG (μM)				L-CIT (μM)					(-)	L-ARG (μM)				L-CIT (μM)
Figure		Macrophage Type / Treatment	N	0	40	200	400	1000	40	200	400	1000		0	40	200	400	1000	40	200	400	1000
Figure 6A, 6B, 6E, 6F, S5A-S5D	1.1	WT / DMSO	1	127	90	50	30	22	110	80	58	39		1.30034	0.921502	0.511945	0.307167	0.225256	1.12628	0.819113	0.593857	0.399317
			2	75	63	36	24	30	88	62	33	35		0.767918	0.645051	0.368601	0.245734	0.307167	0.901024	0.634812	0.337884	0.358362
			3	91	46	24	24	31	51	50	25	14		0.931741	0.47099	0.245734	0.245734	0.317406	0.522184	0.511945	0.255973	0.143345
	1.2	WT / Rapamycin	1	52	86	63	41	36	44	48	35	31		0.534247	0.883562	0.64726	0.421233	0.369863	0.452055	0.493151	0.359589	0.318493
			2	106	91	54	23	26	64	66	46	31		1.08904	0.934932	0.554795	0.236301	0.267123	0.657534	0.678082	0.472603	0.318493
			3	134	97	54	26	30	121	115	43	42		1.37671	0.996575	0.554795	0.267123	0.308219	1.24315	1.18151	0.441781	0.431507
	1.3	WT / 1400W+DMSO	1	126	72	84	-	56	94	83	66	46		1.31707	0.752613	0.878049	-	0.585366	0.982578	0.867596	0.689895	0.480836
			2	86	57	46	-	93	54	53	45	68		0.898955	0.595819	0.480836	-	0.972125	0.56446	0.554007	0.470383	0.710801
			3	75	56	46	-	101	55	59	69	66		0.783972	0.585366	0.480836	-	1.05575	0.574913	0.616725	0.721254	0.689895
	1.4	WT / 1400W+Rapamycin	1	86	110	80	-	119	82	80	89	86		1.00389	1.28405	0.933852	-	1.38911	0.957198	0.933852	1.03891	1.00389
			2	64	67	86	-	105	93	83	83	95		0.747082	0.782101	1.00389	-	1.22568	1.0856	0.968872	0.968872	1.10895
			3	107	82	97	-	87	95	116	82	94		1.24903	0.957198	1.1323	-	1.01556	1.10895	1.35409	0.957198	1.09728
	2.1	WT / DMSO	1	215	69	28	22	17	176	186	52	90		1.11015	0.356282	0.144578	0.113597	0.0877797	0.908778	0.960413	0.268503	0.464716
			2	170	55	30	21	21	210	57	25	77		0.877797	0.283993	0.154905	0.108434	0.108434	1.08434	0.29432	0.129088	0.39759
			3	196	63	31	19	19	222	33	34	33		1.01205	0.325301	0.160069	0.0981067	0.0981067	1.1463	0.170396	0.175559	0.170396
	2.2	WT / Rapamycin	1	225	94	31	22	21	184	75	58	48		0.807416	0.337321	0.111244	0.0789474	0.0753589	0.660287	0.269139	0.208134	0.172249
			2	321	110	19	23	17	235	154	48	41		1.15191	0.394737	0.0681818	0.0825359	0.0610048	0.843301	0.552632	0.172249	0.147129
			3	290	161	31	28	18	174	205	45	34		1.04067	0.577751	0.111244	0.100478	0.0645933	0.624402	0.735646	0.161483	0.12201
	2.3	WT / 1400W+DMSO	1	267	142	122	151	187	246	130	171	213		1.09426	0.581967	0.5	0.618852	0.766393	1.0082	0.532787	0.70082	0.872951
			2	278	121	70	122	53	264	127	57	203		1.13934	0.495902	0.286885	0.5	0.217213	1.08197	0.520492	0.233607	0.831967
			3	187	121	82	122	163	225	79	100	176		0.766393	0.495902	0.336066	0.5	0.668033	0.922131	0.32377	0.409836	0.721311
	2.4	WT / 1400W+Rapamycin	1	270	158	184	188	218	258	181	219	193		0.89701	0.524917	0.611296	0.624585	0.724252	0.857143	0.601329	0.727575	0.641196
			2	220	205	170	263	181	276	268	160	284		0.730897	0.681063	0.564784	0.873754	0.601329	0.916944	0.890365	0.531561	0.943522
			3	413	321	-	256	262	273	296	365	318		1.37209	1.06645	-	0.850498	0.870432	0.906977	0.983389	1.21262	1.05648
	2.5	Nos2-/- / DMSO	1	102	64	46	68	50	67	57	41	54		1.01325	0.635762	0.456954	0.675497	0.496689	0.665563	0.566225	0.407285	0.536424
			2	91	64	44	41	42	63	42	30	48		0.903974	0.635762	0.437086	0.407285	0.417219	0.625828	0.417219	0.298013	0.476821
			3	109	83	46	61	65	97	52	70	54		1.08278	0.824503	0.456954	0.60596	0.645695	0.963576	0.516556	0.695364	0.536424
	2.6	Nos2-/- / Rapamycin	1	192	202	112	172	135	128	130	106	140		1.05302	1.10786	0.61426	0.943327	0.740402	0.702011	0.71298	0.581353	0.767824
			2	120	105	127	139	121	131	127	130	169		0.658135	0.575868	0.696527	0.76234	0.66362	0.718464	0.696527	0.71298	0.926874
			3	235	155	189	175	164	178	121	130	162		1.28885	0.850091	1.03656	0.959781	0.899452	0.976234	0.66362	0.71298	0.888483
	3.1	WT / DMSO	1	743	308	156	109	89	495	301	169	167		1.03819	0.430368	0.217979	0.152306	0.12436	0.691663	0.420587	0.236143	0.233349
			2	630	438	107	118	62	384	408	153	102		0.880298	0.612017	0.149511	0.164881	0.0866325	0.536563	0.570098	0.213787	0.142524
			3	774	380	128	89	96	542	257	135	96		1.08151	0.530973	0.178854	0.12436	0.134141	0.757336	0.359106	0.188635	0.134141
	3.2	WT / Rapamycin	1	1187	887	142	118	104	932	908	695	245		1.13552	0.848533	0.135842	0.112883	0.0994898	0.891582	0.868622	0.66486	0.234375
			2	914	964	175	117	115	1010	952	928	227		0.874362	0.922194	0.167411	0.111926	0.110013	0.966199	0.910714	0.887755	0.217156
			3	1035	757	158	128	138	949	988	770	338		0.990115	0.724171	0.151148	0.122449	0.132015	0.907844	0.945153	0.736607	0.323342
	3.3	WT / 1400W+DMSO	1	696	414	315	316	343	367	301	309	381		1.13912	0.677578	0.515548	0.517185	0.561375	0.600655	0.492635	0.505728	0.623568
			2	558	318	312	314	301	361	296	228	368		0.913257	0.520458	0.510638	0.513912	0.492635	0.590835	0.484452	0.373159	0.602291
			3	579	537	309	372	398	421	363	415	305		0.947627	0.878887	0.505728	0.608838	0.651391	0.689034	0.594108	0.679214	0.499182
	3.4	WT / 1400W+Rapamycin	1	770	689	886	729	741	720	706	742	728		0.957315	0.85661	1.10153	0.906341	0.92126	0.895151	0.877746	0.922503	0.905097
			2	781	796	694	819	599	700	823	670	849		0.97099	0.989639	0.862826	1.01823	0.744716	0.870286	1.02321	0.832988	1.05553
			3	862	738	822	779	758	878	856	891	775		1.07169	0.91753	1.02196	0.968504	0.942395	1.09159	1.06424	1.10775	0.963531
	3.5	Nos2-/- / DMSO	1	1416	708	757	729	791	880	767	718	791		1.21999	0.609994	0.652211	0.628087	0.681505	0.758185	0.660827	0.61861	0.681505
			2	1065	699	611	683	741	794	765	678	707		0.917576	0.60224	0.526422	0.588455	0.638426	0.68409	0.659104	0.584147	0.609133
			3	1001	840	916	816	802	876	789	833	785		0.862435	0.723722	0.789202	0.703044	0.690982	0.754739	0.679782	0.717691	0.676335
	3.6	Nos2-/- / Rapamycin	1	1248	1201	1119	1141	1151	1171	1269	1366	1215		1.01574	0.977482	0.910743	0.928649	0.936788	0.953066	1.03283	1.11177	0.988877
			2	1224	1286	1177	1199	1063	1487	1301	1274	1297		0.996202	1.04666	0.957949	0.975855	0.865165	1.21026	1.05887	1.0369	1.05562
			3	1214	1245	1152	1208	1201	1235	1301	1193	1170		0.988063	1.01329	0.937602	0.98318	0.977482	1.00515	1.05887	0.970971	0.952252
	4.1	WT / DMSO	1	345	286	79	50	45	311	175	78	106		0.946935	0.784995	0.216834	0.137237	0.123513	0.853614	0.480329	0.21409	0.290942
			2	355	264	64	57	45	322	176	85	88		0.974382	0.724611	0.175663	0.15645	0.123513	0.883806	0.483074	0.233303	0.241537
			3	393	150	86	50	72	332	183	89	95		1.07868	0.411711	0.236048	0.137237	0.197621	0.911253	0.502287	0.244282	0.26075
	4.2	WT / Rapamycin	1	697	571	175	91	63	569	409	563	545		1.09706	0.898741	0.275446	0.143232	0.0991605	0.895593	0.643757	0.886149	0.857817
			2	551	562	316	84	65	536	479	715	433		0.867261	0.884575	0.497377	0.132214	0.102308	0.843652	0.753935	1.12539	0.681532
			3	658	454	199	66	79	588	597	455	405		1.03568	0.714586	0.313221	0.103882	0.124344	0.925498	0.939664	0.716159	0.637461
	4.3	Nos2-/- / DMSO	1	332	206	253	130	134	329	216	163	233		0.841927	0.522401	0.641589	0.32967	0.339814	0.83432	0.54776	0.413356	0.590871
			2	377	326	152	169	181	281	230	159	237		0.956044	0.826712	0.385461	0.428571	0.459003	0.712595	0.583263	0.403212	0.601014
			3	474	242	162	233	199	265	203	247	276		1.20203	0.613694	0.41082	0.590871	0.504649	0.67202	0.514793	0.626374	0.699915
	4.4	Nos2-/- / Rapamycin	1	540	552	471	503	522	1393	529	672	745		0.940767	0.961672	0.820557	0.876307	0.909408	2.42683	0.921603	1.17073	1.29791
			2	571	574	497	480	443	326	640	689	636		0.994774	1	0.865854	0.836237	0.771777	0.567944	1.11498	1.20035	1.10801
			3	611	590	449	745	738	593	564	576	655		1.06446	1.02787	0.78223	1.29791	1.28571	1.0331	0.982578	1.00348	1.14111
	4.5	WT / Torin	1	598	542	140	64	76	763	637	402	521		1.0107	0.916056	0.23662	0.108169	0.128451	1.28958	1.07662	0.679437	0.880563
			2	610	529	131	76	79	465	357	532	568		1.03099	0.894085	0.221408	0.128451	0.133521	0.785915	0.60338	0.899155	0.96
			3	567	561	119	106	57	500	450	397	384		0.95831	0.948169	0.201127	0.179155	0.096338	0.84507	0.760563	0.670986	0.649014
	4.6	Nos2-/- / Torin	1	573	469	578	562	539	654	693	509	644		0.857357	0.701746	0.864838	0.840898	0.806484	0.978554	1.03691	0.761596	0.963591
			2	713	522	579	586	715	667	643	739	738		1.06683	0.781047	0.866334	0.876808	1.06983	0.998005	0.962095	1.10574	1.10424
			3	719	605	823	673	613	587	619	572	774		1.07581	0.905237	1.23142	1.00698	0.917207	0.878304	0.926185	0.85586	1.1581
	4.7	WT / (-)	1	327	129	47	50	42	289	123	77	56		1.01134	0.398969	0.145361	0.154639	0.129897	0.893814	0.380412	0.238144	0.173196
			2	296	111	45	37	43	272	129	73	72		0.915464	0.343299	0.139175	0.114433	0.13299	0.841237	0.398969	0.225773	0.22268
			3	347	227	50	54	45	170	186	77	34		1.0732	0.702062	0.154639	0.16701	0.139175	0.525773	0.575258	0.238144	0.105155
	4.8	WT / 2-DG	1	365	347	74	79	58	341	259	165	164		1.16366	1.10627	0.235919	0.25186	0.18491	1.08714	0.825717	0.526036	0.522848
			2	268	274	73	68	78	326	211	146	110		0.85441	0.873539	0.232731	0.216791	0.248672	1.03932	0.672689	0.465462	0.350691
			3	308	229	90	48	54	344	194	131	206		0.981934	0.730074	0.286929	0.153029	0.172157	1.09671	0.618491	0.417641	0.656748
	4.9	Nos2-/- / (-)	1	285	117	226	133	126	154	151	161	130		1.01544	0.416865	0.805226	0.473872	0.448931	0.548694	0.538005	0.573634	0.463183
			2	246	93	80	93	89	172	97	145	150		0.876485	0.331354	0.285036	0.331354	0.317102	0.612827	0.345606	0.516627	0.534442
			3	311	154	149	140	166	169	177	132	126		1.10808	0.548694	0.530879	0.498812	0.591449	0.602138	0.630641	0.470309	0.448931
	4.1	Nos2-/- / 2-DG	1	259	228	221	185	231	301	293	301	284		0.65736	0.57868	0.560914	0.469543	0.586294	0.763959	0.743655	0.763959	0.720812
			2	381	247	150	262	227	207	273	276	343		0.967005	0.626904	0.380711	0.664975	0.576142	0.525381	0.692893	0.700508	0.870558
			3	542	321	195	269	319	346	417	285	452		1.37563	0.814721	0.494924	0.682741	0.809645	0.878173	1.05838	0.72335	1.14721
	5.1	WT / (-)	1	207	152	39	42	33	225	87	107	59		0.838057	0.615385	0.157895	0.17004	0.133603	0.910931	0.352227	0.433198	0.238866
			2	291	82	40	30	37	118	2	58	64		1.17814	0.331984	0.161943	0.121457	0.149798	0.477733	0.00809717	0.234818	0.259109
			3	243	116	23	46	33	152	67	68	66		0.983806	0.469636	0.0931174	0.186235	0.133603	0.615385	0.271255	0.275304	0.267206
	5.2	WT / 2-DG	1	257	152	42	36	45	203	194	211	119		1.31346	0.776831	0.214651	0.183986	0.229983	1.03748	0.991482	1.07836	0.608177
			2	144	75	44	42	31	198	138	238	66		0.735945	0.383305	0.224872	0.214651	0.158433	1.01193	0.705281	1.21635	0.337308
			3	186	110	18	37	30	146	139	164	89		0.950596	0.562181	0.0919932	0.189097	0.153322	0.746167	0.710392	0.83816	0.454855
	5.3	Nos2-/- / (-)	1	139	108	90	90	122	151	66	102	104		0.747312	0.580645	0.483871	0.483871	0.655914	0.811828	0.354839	0.548387	0.55914
			2	197	69	113	112	120	108	93	123	84		1.05914	0.370968	0.607527	0.602151	0.645161	0.580645	0.5	0.66129	0.451613
			3	222	154	137	112	178	152	163	123	183		1.19355	0.827957	0.736559	0.602151	0.956989	0.817204	0.876344	0.66129	0.983871
	5.4	Nos2-/- / 2-DG	1	175	161	133	227	192	135	183	145	191		1.09375	1.00625	0.83125	1.41875	1.2	0.84375	1.14375	0.90625	1.19375
			2	128	143	106	139	126	129	124	217	189		0.8	0.89375	0.6625	0.86875	0.7875	0.80625	0.775	1.35625	1.18125
			3	177	183	130	213	217	175	188	259	193		1.10625	1.14375	0.8125	1.33125	1.35625	1.09375	1.175	1.61875	1.20625
Figure 6A, 6B, 6E, 6F, S5A-S5D	6.1	WT / (-)	1	479	267	56	57	68	486	158	117	127		1.13507	0.632701	0.132701	0.135071	0.161137	1.15166	0.374408	0.277251	0.300948
			2	446	170	52	65	57	265	176	91	80		1.05687	0.402844	0.123223	0.154028	0.135071	0.627962	0.417062	0.21564	0.189573
			3	341	174	53	47	35	308	110	99	89		0.808057	0.412322	0.125592	0.111374	0.0829384	0.729858	0.260664	0.234597	0.2109
	6.2	WT / 2-DG	1	434	362	79	43	53	417	340	154	143		1.26777	1.05745	0.230769	0.125609	0.15482	1.21811	0.993184	0.449854	0.417722
			2	318	258	56	63	52	302	224	134	85		0.928919	0.753651	0.163583	0.184031	0.151899	0.882181	0.654333	0.391431	0.248296
			3	275	273	65	74	54	262	194	131	117		0.803311	0.797468	0.189873	0.216164	0.157741	0.765336	0.566699	0.382668	0.341772
	6.3	WT / 1400w, (-)	1	317	209	247	167	398	261	230	276	237		0.707589	0.466518	0.551339	0.372768	0.888393	0.582589	0.513393	0.616071	0.529018
			2	430	216	272	271	285	323	271	192	319		0.959821	0.482143	0.607143	0.604911	0.636161	0.720982	0.604911	0.428571	0.712054
			3	597	229	237	321	513	309	466	289	372		1.33259	0.511161	0.529018	0.716518	1.14509	0.689732	1.04018	0.645089	0.830357
	6.4	WT / 1400w+2-DG	1	394	282	211	199	301	251	292	305	327		1.15205	0.824561	0.616959	0.581871	0.880117	0.733918	0.853801	0.891813	0.95614
			2	251	214	263	241	268	278	220	256	303		0.733918	0.625731	0.769006	0.704678	0.783626	0.812865	0.643275	0.748538	0.885965
			3	381	395	395	296	436	358	309	352	365		1.11404	1.15497	1.15497	0.865497	1.27485	1.04678	0.903509	1.02924	1.06725
	6.5	WT / DMSO	1	473	236	66	45	47	575	140	90	64		1.24802	0.622691	0.174142	0.118734	0.124011	1.51715	0.369393	0.237467	0.168865
			2	360	189	45	41	25	314	137	69	74		0.949868	0.498681	0.118734	0.108179	0.0659631	0.828496	0.361478	0.182058	0.195251
			3	304	185	41	35	32	294	94	88	69		0.802111	0.488127	0.108179	0.0923483	0.0844327	0.775726	0.248021	0.23219	0.182058
	6.6	WT / Torin	1	477	379	51	47	57	432	480	269	167		1.14206	0.907422	0.122107	0.11253	0.136472	1.03432	1.14924	0.644054	0.39984
			2	416	297	61	45	40	436	302	172	123		0.99601	0.711093	0.146049	0.107741	0.0957702	1.04389	0.723065	0.411812	0.294493
			3	360	311	46	41	36	327	332	210	67		0.861931	0.744613	0.110136	0.0981644	0.0861931	0.782921	0.794892	0.502793	0.160415
	6.7	WT / 1400w+DMSO	1	358	265	214	173	213	158	181	174	240		1.0407	0.770349	0.622093	0.502907	0.619186	0.459302	0.526163	0.505814	0.697674
			2	403	148	188	246	138	264	160	178	252		1.17151	0.430233	0.546512	0.715116	0.401163	0.767442	0.465116	0.517442	0.732558
			3	271	282	177	226	329	303	335	198	312		0.787791	0.819767	0.514535	0.656977	0.956395	0.880814	0.973837	0.575581	0.906977
	6.8	WT / 1400w+Torin	1	280	294	274	285	388	237	345	361	438		0.759494	0.797468	0.743219	0.773056	1.05244	0.642857	0.935805	0.979204	1.18807
			2	403	239	337	412	435	332	311	401	346		1.09313	0.648282	0.914105	1.11754	1.17993	0.900542	0.84358	1.0877	0.938517
			3	423	445	390	443	586	319	526	311	549		1.14738	1.20705	1.05787	1.20163	1.58951	0.86528	1.42676	0.84358	1.48915
	7.1	WT / (-)	1	276	115	39	36	23	180	110	66	44		0.867925	0.361635	0.122642	0.113208	0.072327	0.566038	0.345912	0.207547	0.138365
			2	289	135	37	39	35	202	93	73	75		0.908805	0.424528	0.116352	0.122642	0.110063	0.63522	0.292453	0.22956	0.235849
			3	389	193	93	59	43	339	336	108	142		1.22327	0.606918	0.292453	0.185535	0.13522	1.06604	1.0566	0.339623	0.446541
	7.2	WT / 2-DG	1	229	121	54	82	68	204	104	93	76		0.656788	0.347036	0.154876	0.235182	0.195029	0.585086	0.298279	0.26673	0.217973
			2	284	156	44	26	75	208	186	130	91		0.814532	0.447419	0.126195	0.0745698	0.215105	0.596558	0.533461	0.372849	0.260994
			3	533	236	140	48	48	529	307	214	131		1.52868	0.676864	0.40153	0.137667	0.137667	1.51721	0.880497	0.613767	0.375717
	7.3	Nos2-/- / (-)	1	521	269	314	323	217	402	356	300	-		1.44588	0.746531	0.871415	0.896392	0.60222	1.11563	0.987974	0.832562	-
			2	271	206	259	253	256	307	215	254	306		0.752081	0.571693	0.718779	0.702128	0.710453	0.851989	0.59667	0.704903	0.849214
			3	289	163	177	224	334	204	237	165	289		0.802035	0.452359	0.491212	0.621647	0.92692	0.566142	0.657724	0.457909	0.802035
	7.4	Nos2-/- / 2-DG	1	543	-	371	399	338	539	572	536	561		1.37584	-	0.940034	1.01098	0.856419	1.36571	1.44932	1.35811	1.42145
			2	381	308	325	336	318	423	300	497	471		0.965372	0.780405	0.82348	0.851351	0.805743	1.07179	0.760135	1.25929	1.19341
			3	260	210	254	295	370	330	272	289	500		0.658784	0.532095	0.643581	0.747466	0.9375	0.836149	0.689189	0.732264	1.26689
	8.1	WT / (-)	1	88	53	29	34	28	82	35	43	43		1.11392	0.670886	0.367089	0.43038	0.35443	1.03797	0.443038	0.544304	0.544304
			2	70	54	23	23	29	84	65	28	33		0.886076	0.683544	0.291139	0.291139	0.367089	1.06329	0.822785	0.35443	0.417722
			3	79	54	28	30	24	75	42	42	29		1	0.683544	0.35443	0.379747	0.303797	0.949367	0.531646	0.531646	0.367089
	8.2	WT / 1400w, (-)	1	58	34	44	48	44	58	80	68	48		0.798165	0.46789	0.605505	0.66055	0.605505	0.798165	1.10092	0.93578	0.66055
			2	73	41	39	56	58	53	45	52	47		1.00459	0.56422	0.536697	0.770642	0.798165	0.729358	0.619266	0.715596	0.646789
			3	87	61	40	46	42	67	50	67	78		1.19725	0.83945	0.550459	0.633028	0.577982	0.922018	0.688073	0.922018	1.07339
	8.3	WT / 2-DG	1	112	134	34	36	33	137	99	82	41		0.965517	1.15517	0.293103	0.310345	0.284483	1.18103	0.853448	0.706897	0.353448
			2	113	77	43	31	32	101	96	69	68		0.974138	0.663793	0.37069	0.267241	0.275862	0.87069	0.827586	0.594828	0.586207
			3	123	62	35	29	30	131	100	67	66		1.06034	0.534483	0.301724	0.25	0.258621	1.12931	0.862069	0.577586	0.568966
	8.4	WT / 1400w+2-DG	1	123	57	75	90	94	96	130	88	102		0.868235	0.402353	0.529412	0.635294	0.663529	0.677647	0.917647	0.621176	0.72
			2	142	58	75	77	77	109	135	100	130		1.00235	0.409412	0.529412	0.543529	0.543529	0.769412	0.952941	0.705882	0.917647
			3	160	61	74	74	80	95	161	118	131		1.12941	0.430588	0.522353	0.522353	0.564706	0.670588	1.13647	0.832941	0.924706
	8.5	WT / DMSO	1	127	73	24	23	29	97	61	47	43		1.2057	0.693038	0.227848	0.218354	0.275316	0.920886	0.579114	0.446203	0.408228
			2	105	65	25	32	25	86	42	51	34		0.996835	0.617089	0.237342	0.303797	0.237342	0.816456	0.398734	0.484177	0.322785
			3	84	58	28	25	25	78	47	55	37		0.797468	0.550633	0.265823	0.237342	0.237342	0.740506	0.446203	0.522152	0.351266
	8.6	WT / 1400w+DMSO	1	119	39	34	64	44	67	68	58	84		1.14791	0.376206	0.327974	0.617363	0.424437	0.646302	0.655949	0.559486	0.810289
			2	105	51	59	54	52	83	48	65	57		1.01286	0.491961	0.569132	0.5209	0.501608	0.800643	0.463023	0.62701	0.549839
			3	87	46	34	67	62	78	65	73	74		0.839228	0.44373	0.327974	0.646302	0.598071	0.752412	0.62701	0.70418	0.713826
	8.7	WT / Torin	1	247	102	32	26	31	143	83	78	34		1.33996	0.553345	0.173599	0.141049	0.168174	0.775769	0.450271	0.423146	0.184448
			2	141	86	21	19	23	123	88	78	61		0.764919	0.466546	0.113924	0.103074	0.124774	0.667269	0.477396	0.423146	0.330922
			3	165	70	40	30	24	95	108	93	52		0.895118	0.379747	0.216998	0.162749	0.130199	0.515371	0.585895	0.504521	0.282098
	8.8	WT / 1400w+Torin	1	138	68	79	111	98	77	67	107	151		0.8625	0.425	0.49375	0.69375	0.6125	0.48125	0.41875	0.66875	0.94375
			2	100	84	121	121	95	126	69	117	128		0.625	0.525	0.75625	0.75625	0.59375	0.7875	0.43125	0.73125	0.8
			3	242	131	123	127	108	124	107	113	161		1.5125	0.81875	0.76875	0.79375	0.675	0.775	0.66875	0.70625	1.00625
	8.9	WT / DMSO	1	94	32	30	29	18	46	43	34	34		1.25893	0.428571	0.401786	0.388393	0.241071	0.616071	0.575893	0.455357	0.455357
			2	64	43	24	21	22	35	48	36	22		0.857143	0.575893	0.321429	0.28125	0.294643	0.46875	0.642857	0.482143	0.294643
			3	66	37	28	18	35	56	40	34	24		0.883929	0.495536	0.375	0.241071	0.46875	0.75	0.535714	0.455357	0.321429
	8.1	Nos2-/- / DMSO	1	84	56	37	41	62	70	53	66	77		0.768293	0.512195	0.338415	0.375	0.567073	0.640244	0.484756	0.603659	0.704268
			2	93	52	63	29	53	55	52	57	79		0.85061	0.47561	0.57622	0.265244	0.484756	0.503049	0.47561	0.521341	0.722561
			3	151	73	59	55	79	91	57	94	74		1.3811	0.667683	0.539634	0.503049	0.722561	0.832317	0.521341	0.859756	0.676829
	8.11	WT / Torin	1	165	86	29	45	26	107	78	78	42		1.11738	0.582393	0.196388	0.30474	0.176072	0.724605	0.528217	0.528217	0.284424
			2	105	48	29	31	24	109	54	61	44		0.711061	0.325056	0.196388	0.209932	0.162528	0.738149	0.365688	0.413093	0.297968
			3	173	106	29	35	36	91	96	46	48		1.17156	0.717833	0.196388	0.23702	0.243792	0.616253	0.650113	0.311512	0.325056
	8.12	Nos2-/- / Torin	1	116	72	91	99	187	109	107	121	105		0.820755	0.509434	0.643868	0.700472	1.32311	0.771226	0.757075	0.856132	0.742925
			2	115	68	90	101	124	104	104	117	172		0.813679	0.481132	0.636792	0.714623	0.877358	0.735849	0.735849	0.82783	1.21698
			3	193	108	131	148	128	142	175	146	172		1.36557	0.764151	0.926887	1.04717	0.90566	1.00472	1.23821	1.03302	1.21698
	9.1	WT / 1400w, (-)	1	127	97	50	116	66	85	74	100	-		0.839207	0.640969	0.330396	0.76652	0.436123	0.561674	0.488987	0.660793	-
			2	112	58	73	57	100	83	74	118	174		0.740088	0.38326	0.482379	0.376652	0.660793	0.548458	0.488987	0.779736	1.14978
			3	215	110	126	111	120	150	65	111	102		1.4207	0.726872	0.832599	0.73348	0.792952	0.991189	0.429515	0.73348	0.674009
	9.2	WT / 1400w+2-DG	1	163	144	184	174	172	422	274	395	169		0.848958	0.75	0.958333	0.90625	0.895833	2.19792	1.42708	2.05729	0.880208
			2	233	113	137	139	259	307	298	325	225		1.21354	0.588542	0.713542	0.723958	1.34896	1.59896	1.55208	1.69271	1.17188
			3	180	91	180	205	169	278	253	236	108		0.9375	0.473958	0.9375	1.06771	0.880208	1.44792	1.31771	1.22917	0.5625
	9.3	WT / 1400w+2-DG	1	172	97	116	184	181	357	256	333	303		0.864322	0.487437	0.582915	0.924623	0.909548	1.79397	1.28643	1.67337	1.52261
			2	192	148	169	174	141	307	253	268	306		0.964824	0.743719	0.849246	0.874372	0.708543	1.54271	1.27136	1.34673	1.53769
			3	233	176	188	218	191	380	431	318	422		1.17085	0.884422	0.944724	1.09548	0.959799	1.90955	2.16583	1.59799	2.1206
	9.4	WT / DMSO	1	175	141	25	29	25	91	61	50	45		1.40374	1.13102	0.200535	0.23262	0.200535	0.729947	0.489305	0.40107	0.360963
			2	65	82	29	19	28	94	74	62	31		0.52139	0.657754	0.23262	0.152406	0.224599	0.754011	0.593583	0.497326	0.248663
			3	134	64	23	36	42	146	86	55	41		1.07487	0.513369	0.184492	0.28877	0.336898	1.17112	0.68984	0.441176	0.328877
	9.5	WT / 1400w+DMSO	1	78	73	83	52	74	87	63	65	83		0.479508	0.44877	0.510246	0.319672	0.454918	0.534836	0.387295	0.39959	0.510246
			2	181	89	55	79	106	131	108	111	67		1.1127	0.547131	0.338115	0.485656	0.651639	0.805328	0.663934	0.682377	0.411885
			3	229	100	106	57	108	184	69	79	155		1.40779	0.614754	0.651639	0.35041	0.663934	1.13115	0.42418	0.485656	0.952869
	9.6	WT / Torin	1	323	231	52	46	41	273	265	227	95		1.1522	0.824019	0.185493	0.16409	0.146254	0.973841	0.945303	0.80975	0.338882
			2	283	198	42	35	44	294	270	177	70		1.00951	0.706302	0.149822	0.124851	0.156956	1.04875	0.963139	0.631391	0.249703
			3	235	177	54	34	37	265	226	154	63		0.838288	0.631391	0.192628	0.121284	0.131986	0.945303	0.806183	0.549346	0.224732
	9.7	WT / 1400w+Torin	1	291	252	199	279	295	246	242	276	209		0.988675	0.856172	0.676104	0.947905	1.00227	0.835787	0.822197	0.937712	0.710079
			2	265	181	224	229	264	253	301	206	263		0.90034	0.614949	0.761042	0.778029	0.896942	0.85957	1.02265	0.699887	0.893545
			3	327	366	233	262	332	361	227	269	345		1.11099	1.24349	0.791619	0.890147	1.12797	1.2265	0.771234	0.91393	1.17214
				raw RLUs					% RLUs
				Mtb		Mtb + IFN-γ			Mtb		Mtb + IFN-γ
Figure		Macrophage Type / Treatment	N	no L-ARG	400 μM L-ARG	no L-ARG	400 μM L-ARG		no L-ARG	400 μM L-ARG	no L-ARG	400 μM L-ARG
Figure S5E, S5G, S5I	1.1	WT / (-)	1	199	90	-	28		1.07957	0.488246	-	0.12844
			2	180	79	240	17		0.976492	0.428571	1.10092	0.0779817
			3	174	112	196	44		0.943942	0.607595	0.899083	0.201835
	1.2	WT / DMSO	1	220	109	352	181		1.23596	0.61236	1.03631	0.532875
			2	182	95	285	47		1.02247	0.533708	0.839058	0.138371
			3	132	94	382	56		0.741573	0.52809	1.12463	0.164868
	1.3	WT / Rapamycin	1	137	260	297	99		0.611607	1.16071	0.757653	0.252551
			2	290	-	372	50		1.29464	-	0.94898	0.127551
			3	245	354	507	69		1.09375	1.58036	1.29337	0.17602
	1.4	WT / (-)	1	207	69	-	43		1.12297	0.374322	-	0.216625
			2	154	84	193	48		0.835443	0.455696	0.972292	0.241814
			3	192	91	204	42		1.04159	0.493671	1.02771	0.211587
	1.5	WT / DMSO	1	213	40	316	55		1.12898	0.212014	1.06278	0.184978
			2	154	67	280	57		0.816254	0.355124	0.941704	0.191704
			3	199	95	296	56		1.05477	0.503534	0.995516	0.188341
	1.6	WT / Rapamycin	1	254	267	425	82		0.834611	0.877327	1.13032	0.218085
			2	352	351	338	66		1.15663	1.15334	0.898936	0.175532
			3	307	450	365	39		1.00876	1.47864	0.970745	0.103723
	1.7	Nos2-/- / (-)	1	203	132	250	134		1.02181	0.66443	1.15562	0.619414
			2	221	127	219	97		1.11242	0.639262	1.01233	0.448382
			3	172	123	180	129		0.865772	0.619128	0.832049	0.596302
	1.8	Nos2-/- / DMSO	1	271	-	286	-		1.09569	-	0.916667	-
			2	246	152	408	154		0.994609	0.614555	1.30769	0.49359
			3	225	93	242	-		0.909704	0.376011	0.775641	-
	1.9	Nos2-/- / Rapamycin	1	348	246	390	324		1.15105	0.813671	1.01651	0.844483
			2	259	302	381	-		0.85667	0.998897	0.99305	-
			3	300	259	380	403		0.992282	0.85667	0.990443	1.05039
	2.1	WT / (-)	1	160	105	182	47		1.04803	0.687773	1.26389	0.326389
			2	160	77	100	30		1.04803	0.504367	0.694444	0.208333
			3	138	58	150	40		0.90393	0.379913	1.04167	0.277778
	2.2	WT / DMSO	1	161	68	188	43		1.21662	0.513854	1.19492	0.273305
			2	98	59	166	40		0.740554	0.445844	1.05508	0.254237
			3	138	57	118	31		1.04282	0.43073	0.75	0.197034
	2.3	WT / Rapamycin	1	251	215	280	64		1.20867	1.03531	1.21916	0.278665
			2	170	165	173	74		0.81862	0.794543	0.753266	0.322206
			3	202	249	236	50		0.972713	1.19904	1.02758	0.217707
	2.4	Nos2-/- / (-)	1	306	171	253	283		1.57192	0.878425	1.07052	1.19746
			2	111	84	149	194		0.570205	0.431507	0.630465	0.820874
			3	167	98	307	213		0.857877	0.503425	1.29901	0.901269
	2.5	Nos2-/- / DMSO	1	207	192	247	189		1.27515	1.18275	1.10597	0.846269
			2	142	53	194	107		0.874743	0.326489	0.868657	0.479104
			3	138	75	229	145		0.850103	0.462012	1.02537	0.649254
	2.6	Nos2-/- / Rapamycin	1	200	218	307	290		0.877193	0.95614	0.924699	0.873494
			2	189	170	319	330		0.828947	0.745614	0.960843	0.993976
			3	295	258	370	424		1.29386	1.13158	1.11446	1.27711
	3.1	WT / (-)	1	63	44	93	25		0.959391	0.670051	1.07308	0.288462
			2	55	42	85	22		0.837563	0.639594	0.980769	0.253846
			3	79	68	82	20		1.20305	1.03553	0.946154	0.230769
	3.2	WT / DMSO	1	85	36	145	23		1.18605	0.502326	1.38095	0.219048
			2	69	34	84	28		0.962791	0.474419	0.8	0.266667
			3	61	44	86	32		0.851163	0.613953	0.819048	0.304762
	3.3	WT / Rapamycin	1	131	106	141	45		0.949275	0.768116	1.02421	0.326877
			2	140	101	102	45		1.01449	0.731884	0.74092	0.326877
			3	143	170	170	33		1.03623	1.23188	1.23487	0.239709
	3.4	Nos2-/- / (-)	1	76	47	107	54		0.890625	0.550781	1.07	0.54
			2	100	36	111	47		1.17188	0.421875	1.11	0.47
			3	80	26	82	39		0.9375	0.304688	0.82	0.39
	3.5	Nos2-/- / DMSO	1	94	50	93	45		1.03676	0.551471	1.05283	0.509434
			2	80	57	85	36		0.882353	0.628676	0.962264	0.407547
			3	98	42	87	45		1.08088	0.463235	0.984906	0.509434
	3.6	Nos2-/- / Rapamycin	1	144	59	149	69		1.09645	0.449239	1.25915	0.583099
			2	132	105	116	112		1.00508	0.799492	0.980282	0.946479
			3	118	131	90	166		0.898477	0.997462	0.760563	1.40282
	4.1	WT / (-)	1	368	222	444	154		1.02222	0.616667	1.19141	0.413238
			2	369	172	334	73		1.025	0.477778	0.896243	0.195886
			3	343	197	340	78		0.952778	0.547222	0.912343	0.209302
	4.2	WT / 2-DG	1	492	389	589	196		1.38332	1.09372	1.30889	0.435556
			2	322	220	344	163		0.905342	0.618557	0.764444	0.362222
			3	253	275	417	140		0.71134	0.773196	0.926667	0.311111
	4.3	Nos2-/- / (-)	1	317	184	268	172		0.768174	0.44588	0.770853	0.494727
			2	344	214	356	279		0.833603	0.518578	1.02397	0.802493
			3	577	323	419	321		1.39822	0.782714	1.20518	0.923298
	4.4	Nos2-/- / 2-DG	1	302	224	365	325		0.845149	0.626866	0.806927	0.718497
			2	356	216	432	391		0.996269	0.604478	0.955048	0.864407
			3	414	350	560	345		1.15858	0.979478	1.23803	0.762712
	5.1	WT / (-)	1	191	109	218	48		0.770161	0.439516	0.840617	0.18509
			2	249	130	221	52		1.00403	0.524194	0.852185	0.200514
			3	304	213	339	51		1.22581	0.858871	1.3072	0.196658
	5.2	WT / 2-DG	1	187	166	273	59		0.901929	0.800643	0.883495	0.190939
			2	206	195	229	69		0.993569	0.940514	0.7411	0.223301
			3	229	348	425	66		1.1045	1.67846	1.3754	0.213592
	5.3	Nos2-/- / (-)	1	262	210	385	195		0.908671	0.728324	1.30952	0.663265
			2	280	121	246	172		0.971098	0.419653	0.836735	0.585034
			3	323	130	251	139		1.12023	0.450867	0.853741	0.472789
	5.4	Nos2-/- / 2-DG	1	474	344	499	382		1.42485	1.03407	1.32713	1.01596
			2	271	150	290	352		0.814629	0.450902	0.771277	0.93617
			3	253	220	339	304		0.760521	0.661323	0.901596	0.808511
	6.1	WT / DMSO	1	96	61	101	39		1.19008	0.756198	0.980583	0.378641
			2	79	55	124	31		0.979339	0.681818	1.20388	0.300971
			3	67	32	84	42		0.830579	0.396694	0.815534	0.407767
	6.2	WT / Torin	1	151	134	98	61		1.10758	0.982885	1.07299	0.667883
			2	138	76	108	32		1.01222	0.557457	1.18248	0.350365
			3	120	88	68	41		0.880196	0.645477	0.744526	0.448905
	6.3	Nos2-/- / DMSO	1	107	52	133	54		1.05246	0.511475	1.13352	0.460227
			2	97	79	128	80		0.954098	0.777049	1.09091	0.681818
			3	101	57	91	87		0.993443	0.560656	0.775568	0.741477
	6.4	Nos2-/- / Torin	1	113	111	77	85		0.822816	0.808252	0.728707	0.804416
			2	167	102	112	97		1.21602	0.742718	1.05994	0.917981
			3	132	145	128	118		0.961165	1.05583	1.21136	1.11672
	7.1	WT / DMSO	1	170	105	209	36		1.17783	0.727483	1.04326	0.1797
			2	131	74	205	34		0.907621	0.512702	1.02329	0.169717
			3	132	89	187	40		0.91455	0.616628	0.933444	0.199667
	7.2	WT / Torin	1	246	216	382	128		1.17516	1.03185	1.24026	0.415584
			2	217	151	247	62		1.03662	0.721338	0.801948	0.201299
			3	165	166	295	63		0.788217	0.792994	0.957792	0.204545
	7.3	Nos2-/- / DMSO	1	85	73	68	54		0.775076	0.665653	0.63354	0.503106
			2	100	67	116	57		0.911854	0.610942	1.08075	0.531056
			3	144	78	138	66		1.31307	0.711246	1.28571	0.614907
	7.4	Nos2-/- / Torin	1	174	208	202	304		0.994286	1.18857	0.90583	1.36323
			2	158	150	206	205		0.902857	0.857143	0.923767	0.919283
			3	193	193	261	261		1.10286	1.10286	1.1704	1.1704
				raw RLUs										% RLUs
				(-)			D-NO (80 μM)			D-NO (120 μM)				(-)			D-NO (80 μM)			D-NO (120 μM)
Figure		Macrophage Type / Treatment	N	(-)	DMSO	Rapa.	(-)	DMSO	Rapa.	(-)	DMSO	Rapa.		(-)	DMSO	Rapa.	(-)	DMSO	Rapa.	(-)	DMSO	Rapa.
Figure 7D, 7E, 7F, S9A-I	1.1	WT / no L-ARG	1	400	275	280	251	196	348	218	161	345		0.91047	0.588445	0.585774	0.57132	0.419401	0.728033	0.496206	0.344508	0.721757
			2	414	431	471	233	214	412	262	214	287		0.942337	0.922254	0.985356	0.530349	0.457917	0.861925	0.596358	0.457917	0.600418
			3	504	696	683	298	336	359	230	313	337		1.14719	1.4893	1.42887	0.6783	0.718973	0.751046	0.52352	0.669757	0.705021
	1.2	Nos2-/- / no L-ARG	1	469	491	529	274	305	436	278	377	464		1.10008	1.23367	1.03052	0.64269	0.766332	0.849351	0.652072	0.947236	0.903896
			2	385	341	469	211	230	374	211	262	438		0.903049	0.856784	0.913636	0.494918	0.577889	0.728571	0.494918	0.658291	0.853247
			3	425	362	542	241	324	434	178	339	345		0.996873	0.909548	1.05584	0.565285	0.81407	0.845455	0.417514	0.851759	0.672078
	1.3	WT / 400μM L-ARG	1	51	42	69	32	41	50	35	39	54		0.116085	0.0898716	0.144351	0.0728376	0.0877318	0.104603	0.0796662	0.0834522	0.112971
			2	66	50	69	42	55	63	25	43	58		0.150228	0.10699	0.144351	0.0955994	0.117689	0.131799	0.0569044	0.0920114	0.121339
			3	110	61	197	42	61	89	46	56	80		0.250379	0.130528	0.412134	0.0955994	0.130528	0.186192	0.104704	0.119829	0.167364
	1.4	Nos2-/- / 400uM L-ARG	1	258	300	502	183	259	432	345	227	303		0.60516	0.753769	0.977922	0.429242	0.650754	0.841558	0.809226	0.570352	0.59026
			2	252	209	339	200	149	339	178	176	219		0.591087	0.525126	0.66039	0.469116	0.374372	0.66039	0.417514	0.442211	0.426623
			3	261	165	463	96	225	468	149	154	355		0.612197	0.414573	0.901948	0.225176	0.565327	0.911688	0.349492	0.386935	0.691558
	2.1	WT / no L-ARG	1	77	86	106	70	88	98	65	89	184		0.99569	1.02381	1.12367	0.905172	1.04762	1.03887	0.840517	1.05952	1.95053
			2	69	101	70	42	77	124	23	68	116		0.892241	1.20238	0.742049	0.543103	0.916667	1.31449	0.297414	0.809524	1.22968
			3	86	65	107	40	66	96	50	69	104		1.11207	0.77381	1.13428	0.517241	0.785714	1.01767	0.646552	0.821429	1.10247
	2.2	Nos2-/- / no L-ARG	1	132	118	96	72	78	73	73	86	171		1.03665	0.934037	0.849558	0.565445	0.617414	0.646018	0.573298	0.680739	1.51327
			2	107	116	115	75	116	96	78	79	154		0.840314	0.918206	1.0177	0.589005	0.918206	0.849558	0.612565	0.62533	1.36283
			3	143	145	128	91	128	150	97	108	166		1.12304	1.14776	1.13274	0.71466	1.01319	1.32743	0.76178	0.854881	1.46903
	2.3	WT / 400μM L-ARG	1	37	25	44	31	31	29	19	39	44		0.478448	0.297619	0.466431	0.400862	0.369048	0.30742	0.24569	0.464286	0.466431
			2	29	37	26	29	31	31	26	39	39		0.375	0.440476	0.275618	0.375	0.369048	0.328622	0.336207	0.464286	0.413428
			3	45	36	34	31	22	30	24	23	33		0.581897	0.428571	0.360424	0.400862	0.261905	0.318021	0.310345	0.27381	0.349823
	2.4	Nos2-/- / 400uM L-ARG	1	48	80	142	40	112	93	62	56	99		0.376963	0.633245	1.25664	0.314136	0.886544	0.823009	0.486911	0.443272	0.876106
			2	64	100	86	51	90	112	46	86	105		0.502618	0.791557	0.761062	0.400524	0.712401	0.99115	0.361257	0.680739	0.929204
			3	64	84	113	57	106	143	56	127	108		0.502618	0.664908	1	0.447644	0.83905	1.26549	0.439791	1.00528	0.955752
	3.1	WT / no L-ARG	1	222	184	204	164	210	471	174	197	309		1.16434	0.971831	0.876791	0.86014	1.10915	2.02436	0.912587	1.04049	1.32808
			2	150	191	249	122	132	257	102	158	341		0.786713	1.0088	1.0702	0.63986	0.697183	1.10458	0.534965	0.834507	1.46562
			3	200	193	245	120	199	192	126	140	351		1.04895	1.01937	1.05301	0.629371	1.05106	0.825215	0.660839	0.739437	1.5086
	3.2	Nos2-/- / no L-ARG	1	196	173	228	113	112	217	112	156	225		0.962357	1.04217	0.845488	0.554828	0.674699	0.804697	0.549918	0.939759	0.834363
			2	193	175	317	117	120	188	104	128	312		0.947627	1.05422	1.17553	0.574468	0.722892	0.697157	0.510638	0.771084	1.15698
			3	222	150	264	132	171	278	153	143	434		1.09002	0.903614	0.978986	0.648118	1.03012	1.0309	0.751227	0.861446	1.60939
	3.3	WT / 400μM L-ARG	1	39	33	59	31	26	50	41	40	57		0.204545	0.174296	0.253582	0.162587	0.137324	0.2149	0.215035	0.211268	0.244986
			2	31	29	47	21	19	22	34	32	52		0.162587	0.153169	0.202006	0.11014	0.100352	0.0945559	0.178322	0.169014	0.223496
			3	25	25	59	40	24	42	26	28	36		0.131119	0.132042	0.253582	0.20979	0.126761	0.180516	0.136364	0.147887	0.154728
	3.4	Nos2-/- / 400uM L-ARG	1	106	79	313	68	59	134	52	64	273		0.520458	0.475904	1.16069	0.333879	0.355422	0.49691	0.255319	0.385542	1.01236
			2	79	74	169	65	68	163	85	77	242		0.387889	0.445783	0.6267	0.319149	0.409639	0.60445	0.417349	0.463855	0.897404
			3	106	74	264	74	70	242	88	97	294		0.520458	0.445783	0.978986	0.363339	0.421687	0.897404	0.432079	0.584337	1.09023
